# Supplementary material for: PhMYB37 Promotes Shoot Branching in Petunia
Source: Genes (Basel). 2022 Nov 8;13(11):2064. doi: 10.3390/genes13112064 (PMC9690887; doi:10.3390/genes13112064)
Supplement: Supplementary file 1 [file genes-13-02064-s001.zip]

Archive with 2 entries (2 files):
- Table S1. Protein information of PhMYB members.pdf
- Table S2. Primer names and sequences used for polymerase chain reaction amplification.pdf
